# Supplementary material for: Comparative Quantitative Mass Spectrometry Analysis of MHC Class II-Associated Peptides Reveals a Role of GILT in Formation of Self-Peptide Repertoire
Source: PLoS One. 2010 May 12;5(5):e10599. doi: 10.1371/journal.pone.0010599 (PMC2868880; doi:10.1371/journal.pone.0010599)
Supplement: Table S1 — A large amount of data collected from the mass spectrometer was rapidly processed by analysis software Protein PILOT with the search engine PARAGON [5] to identify peptides sequences of I-Ab-bound peptides which resulted in the detection of more than 5,000 peptide species. Of these, 511 distinct peptides with iTRAQ117 (GILT−/− sample) and/or iTRAQ114 (WT sample) were considered statistically significant based on the confidence score associated with the peptide identification. These peptides are listed in Supplementary Table 1. (0.11 MB XLS) [file pone.0010599.s001.xls]

## Sheet: Sheet1
Best Sequence	Modifications	Conf	Theor MW	z	117:114
ELEEQLGPVAEETR		99	1598.78	2	1.0321
NDFGNYNQQPSNYGPM	iTRAQ4plex(Y)@6	99	1988.84	2	0.26
EDDIEADHVGTYGISVY		99	1881.83	2	1.3262
SSKVSRDTLYEAV	Protein Terminal Acetyl@N-term, iTRAQ4plex(K)@3	99	1639.85	2	0.5239
AQQAADKYLYVDK	Protein Terminal Acetyl@N-term, iTRAQ4plex(K)@7, No iTRAQ4plex(K)@13	99	1697.87	2	1.4535
TQALDRQTATQLL	iTRAQ4plex(T)@1	99	1601.89	2	0.2532
ADIQTERAYQKQPTIF	Protein Terminal Acetyl@N-term, iTRAQ4plex(K)@11	99	2094.09	2	0.1819
GGEDDIEADHVGTYGISVY	Methyl(E)@3, Oxidation(D)@4	99	2025.88	2	0.5539
GDSRGGGGNFGPGPGSNF	iTRAQ4plex(S)@3	99	1779.8	2	0.2434
GDSRGGGGNFGPGPGSNF	iTRAQ4plex(S)@3	99	1779.8	2	0.3525
AQQAADKYLYVDK	Protein Terminal Acetyl@N-term, iTRAQ4plex(K)@7, iTRAQ4plex(K)@13	99	1841.98	2	0.8343
AQQAADKYLYVDK	Protein Terminal Acetyl@N-term, iTRAQ4plex(K)@7, iTRAQ4plex(K)@13	99	1841.98	2	0.7056
AQQAADKYLYVDK	Protein Terminal Acetyl@N-term, iTRAQ4plex(K)@7, iTRAQ4plex(K)@13	99	1841.98	2	0.926
AQQAADKYLYVDK	Protein Terminal Acetyl@N-term, iTRAQ4plex(K)@7, iTRAQ4plex(K)@13	99	1841.98	2	0.7971
ADDAGAAGGPGGPVGPGLGGRGGFRGGF	Protein Terminal Acetyl@N-term, Pro->pyro-Glu(P)@16	98	2439.13	3	1.3323
TGMAFRVPTPNVSVVD	Oxidation(M)@3	98	1704.85	2	5.6595
AGDEGNAGPDGAPGERGGP	Oxidation(R)@16	98	1695.71	2	1.4926
AGDEGNAGPDGAPGERGGP	Oxidation(R)@16	98	1695.71	2	1.4926
GGGGGGSIGSYGDGDGGYNGFGGDGGNY	Deamidated(N)@19, Methyl(D)@24	79	2441.93	3	0.3623
NEGGNFGGGNYGGGGNYNDFGNY	iTRAQ4plex@N-term	79	2443.98	3	0.3843
NLSLNLNGNDIAGIEPG	Deamidated(N)@1, Deamidated(N)@5, Deamidated(N)@7	76	1712.81	2	1.4104
PSILNNPN	Oxidation(P)@1, Deamidated(N)@5, Oxidation(N)@6	75	900.419	1	1.2293
ISNLQAGRLGSTIFVANL	Deamidated(Q)@5, Oxidation(R)@8, Oxidation(F)@14, Deamidated(N)@17	75	1907	2	0.7634
GGQPFGLF		72	821.407	1	2.5336
GSPRGRASP		70	883.462	1	1.3252
AQPMPAQP	Methylthio@N-term, Deamidated(Q)@2, Oxidation(M)@4	69	901.367	1	1.6381
PDRQEGEEGQGARSAP	Deamidated(Q)@4, Methyl(Q)@10, Oxidation(R)@13	68	1713.76	2	1.6034
ESTGWVLEEGPAAGSAPG		67	1713.78	2	1.5037
QTDFTFFMIQNAGM	Dethiomethyl(M)@14	52	1601.72	2	1.1427
YGGGGSAAGAGAGGTGAYGAGGPGGPGGPAGGGGGA		52	2589.12	3	24.6085
AGGGRAKGS	Deamidated(R)@5, iTRAQ4plex(K)@7	51	904.485	1	1.5315
SEGRNNNNRIFFGDG	Deamidated(N)@6, Oxidation(N)@8, Deamidated(R)@9	50	1713.73	2	1.3838
ASSPAVTAP		48	799.408	1	9999
SGPGPGGPGPSGSGGPGPGPA	Oxidation(P)@20	48	1615.72	2	0.5194
GAPGERGGPGERGPRGTP	Oxidation(R)@6, Oxidation(P)@9	48	1735.84	2	0.6701
RVPVTNEEKTMSAN	Deamidated(R)@1, Oxidation(P)@3, iTRAQ4plex(K)@9	44	1735.85	2	1.2597
PGLADRGRSEDGGVRR	Oxidation(P)@1, Deamidated(R)@6	44	1713.85	2	1.523
LPSEFGGT		44	806.381	1	1.2801
AGPQQYGT	Deamidated(Q)@5	43	821.356	1	2.7506
FLGGMSRGLLGRNHP	Deamidated(R)@12	43	1611.83	2	2.4721
SSSASLAEGALGSSGVPSA	Phospho(S)@5	42	1713.75	2	1.4125
SSSASLAEGALGSSGVPSA	Phospho(S)@5, Dehydrated(E)@8	40	1695.74	2	1.3342
LQHGASLL	Deamidated(Q)@2	39	838.455	1	1.8348
SEGRNNNNRIFFGDG	Deamidated(N)@6, Deamidated(N)@8, Oxidation(D)@14	39	1713.73	2	1.4461
ERGGKMDAGFFRGT	iTRAQ4plex(K)@5, Dethiomethyl(M)@6, Oxidation(D)@7, Deamidated(R)@12	37	1640.8	2	1.0855
PAAQAASSPQAAAPAPGQPGP	Oxidation(P)@1, Deamidated(Q)@10, Deamidated(Q)@18	35	1858.87	2	0.9313
QVFNQIIKSRPH	Deamidated(N)@4, Deamidated(Q)@5, iTRAQ4plex(K)@8	35	1611.89	2	2.5663
APAVTAAPASAPTPSTPAP		34	1673.86	2	0.9709
EDDIEADHVGTYGISVY		34	1881.83	2	16.3086
GCHSPRAGGQGPGGDRGT	Methylthio(C)@2, Deamidated(R)@6, Deamidated(Q)@10, Deamidated(R)@16	34	1714.68	2	1.588
SSTAPDAAAGG		33	903.393	1	65.5514
TPCCVHTGLLEVGVT	Methylthio(C)@3, Methylthio(C)@4, iTRAQ4plex(T)@7	32	1763.82	2	2.2426
DLLAAAPAAVCPAAAGPSA	Oxidation(D)@1, Oxidation(P)@7, Methylthio(C)@11	32	1713.81	2	1.3532
AGGGSTRVSN		31	904.436	1	1.1637
ESTGWVLEEGPAAGSAPG		30	1713.78	2	1.6379
SVSAGGALPGCGSAGDQDA	Oxidation(P)@9, Methylthio(C)@11, Oxidation(D)@16	30	1696.67	2	1.5906
GAPTEHAGVSGPRAAGR	Oxidation(H)@6	29	1605.8	2	1.1564
ESTGWVLEEGPAAGSAPG		28	1713.78	2	1.5018
NNRVEAEEEGELASAP		28	1713.78	2	1.5434
ASQGWEDGAGEQLRGGP		26	1713.77	2	1.6374
SGGGGGGGCYSSGGGGSSGGCGG	Methylthio(C)@9, Methylthio(C)@21	24	1769.55	2	1.0901
PPGPGGVVGP		24	832.444	1	0.7815
AAARGAAGTESRANRVR	Deamidated(R)@4	23	1713.9	2	1.6507
GSGEAAPDGEGNQAADGP	Deamidated(N)@12	22	1599.63	2	0.8707
GGYDKDGRGPMTGSSGG	Oxidation(D)@4, No iTRAQ4plex(K)@5	20	1613.67	2	0.8153
LRTRPGT	Methyl(R)@2	20	813.482	1	3.7476
GRGLPGSGASAAEGYRA	Oxidation(R)@2, Oxidation(P)@5, Oxidation(Y)@15, Deamidated(R)@16	19	1624.74	2	1.1519
ADRAAALRGAAGRDAAAV	Oxidation(R)@3, Oxidation(R)@8	19	1713.89	2	1.5868
EDHLLQN		19	867.409	1	2.0901
LRAKDEASARSWAGAIQAQIGT	iTRAQ4plex(K)@4, Deamidated(R)@10	18	2444.29	3	0.9044
PEEVEEPSHQIEIP	Oxidation(P)@1, Oxidation(H)@9	18	1663.76	2	0.0953
SSVRVFAT		18	865.466	1	8.5571
SQGAPGTPGPVGAPGDAGQ	Oxidation(D)@16, Deamidated(Q)@19	18	1636.73	2	1.8504
GGSNGPFPGT		18	889.393	1	7.5613
AQPMPAQP	Methylthio@N-term, Deamidated(Q)@2, Oxidation(M)@4	17	901.367	1	1.6812
GDSRGGGGNFGPGPGSNF	iTRAQ4plex(S)@3	17	1779.8	2	0.6538
ALVFNNSVPVENPRGT	Deamidated(N)@12	17	1713.87	2	1.5662
EADSQYGT		17	869.34	1	1.7809
NGYCFGV	Deamidated(N)@1, Methylthio(C)@4	17	805.278	1	24.0402
LEDELQAT		17	917.434	1	1.0519
GPARRVHP	Deamidated(R)@5	17	889.488	1	1.7388
HLNSSVQQGAPSEPGA	Methylthio@N-term, Deamidated(Q)@7, Deamidated(Q)@8	16	1625.7	2	1.1689
HGHSHGHS		16	854.353	1	14.5212
AYHGLPGGP		15	867.424	1	26.6409
ASETNGTDSNGSNSSN	iTRAQ4plex(S)@9, iTRAQ4plex(S)@12, Oxidation(N)@13	15	1844.79	2	2.4424
LVHANFGT		15	857.44	1	1.5909
PMSNGNFFAAPHPGPGT	Oxidation(H)@12	15	1713.76	2	1.4718
PDGVGPVAVLEFWVQ		15	1611.83	2	2.5229
SGIAFWRAASLAEPE		14	1603.8	2	1.0427
SRPISSPP		14	839.45	1	2.0245
LAGAFAIGV		14	817.47	1	0.8475
GSGSGRPNGT	Deamidated(N)@8	14	889.389	1	3.1395
QNVAGASEGQAPGEQAAL	Gln->pyro-Glu@N-term, Oxidation(N)@2	14	1695.77	2	1.8011
EGGATSPVD	Glu->pyro-Glu@N-term	13	813.351	1	0.7016
GSEPRCLPVARPGPRT	Methylthio(C)@6, Deamidated(R)@11	13	1738.86	2	0.9728
AANSPYATVPSSPTM	iTRAQ4plex(Y)@6	13	1636.79	2	3.067
LDGQKTGTLRFCGT	iTRAQ4plex(K)@5, Methylthio(C)@12	12	1685.84	2	4.0655
LQHEAAVP	Deamidated(Q)@2	12	864.434	1	0.9957
VMNMQCTGNLDLIPL	Oxidation(M)@2, Deamidated(N)@3, Methylthio(C)@6, Oxidation(P)@14	12	1739.76	2	0.6587
PGHEGRGPPPHDMRGGPLAEPRP	Deamidated(R)@14, Deamidated(R)@22	12	2415.15	3	0.9957
LNYELQI	Deamidated(N)@2	12	892.454	1	0.2579
MRTGEDP		12	804.344	1	3.0932
TPQDSRQSIQKPPSPGAEED	No iTRAQ4plex(K)@11, Dehydrated(S)@14	11	2148.01	2	20.9198
PSRTQQDPAGPSRTQ	Deamidated(R)@13	11	1625.78	2	1.03
CESGNFRVHTVMT	Methylthio(C)@1, iTRAQ4plex(S)@3, Deamidated(N)@5, Oxidation(F)@6, Deamidated(R)@7	11	1687.71	2	0.9406
QNRPFPGT	Oxidation(F)@5	11	931.451	1	2.3782
GGSYGGGSGGS		11	841.32	1	2.157
LSAAGPGAYGGERPGVLAA	Deamidated(R)@13	11	1713.87	2	1.4005
TDSNNGSQPSGSSGPT	Deamidated(N)@5, iTRAQ4plex(S)@13	11	1636.69	2	2.2392
SASGEGNLATAHTSTGP	Phospho(S)@14	11	1636.67	2	2.1742
VVLLDTTT		11	860.486	1	0.8376
AHMLQEISSSYTTT	iTRAQ4plex(H)@2, Deamidated(Q)@5	11	1712.8	2	1.5063
AAARISEP		11	813.434	1	1.7647
NPAAASPAAA		10	839.414	1	1.9118
AGDRGGPGRPGRHPGPAGLPDGLTGTLGAVTLPGT	Deamidated(R)@9, Deamidated(R)@12	10	3233.65	4	2.615
SPSPTQLFPWMRPQ	Deamidated(Q)@6	10	1671.81	2	1.3839
GSSNPPGGASAPLAPSSPP	Deamidated(N)@4, Oxidation(P)@6, Oxidation(P)@15	10	1679.76	2	0.4692
FTNETNP	Deamidated(N)@6	10	822.34	1	21.1935
RLDAADGPEHGRPVAH	Deamidated(R)@1, Oxidation(D)@3	10	1713.82	2	1.6815
GSTENEILTVQYL	Deamidated(N)@5, Deamidated(Q)@11, iTRAQ4plex(Y)@12	10	1611.8	2	3.1393
GDDSDNFSGSGTGALPD	Deamidated(N)@6	10	1611.62	2	2.0786
AALAASTGSSSVASSSAPP	Dehydrated(T)@7	9	1599.77	2	0.8645
AGLAKGAAAATPSLPRTP	iTRAQ4plex(K)@5	9	1793.03	2	2.0049
MPCVQAQYGSSPQGASP	Methylthio(C)@3, Deamidated(Q)@5, Deamidated(Q)@7, Oxidation(P)@12	9	1770.69	2	1.2635
TVVNAPTSKVPTVVSA	iTRAQ4plex(K)@9	9	1712.98	2	2.2651
GAGTRQNN		9	816.384	1	0.658
GGSGGGGGGGGGGGSGGGGGGGGGGGS		9	1647.62	2	0.9762
GGGGGNATAAATGGNQKNSP	Deamidated(N)@6, Deamidated(N)@15, No iTRAQ4plex(K)@17	8	1687.74	2	0.9724
GAGGGWDTP		8	816.34	1	0.3406
GVSCEDQDECLMGT	Methylthio(C)@4, Methyl(E)@5, Oxidation(D)@6, Methylthio(C)@10	8	1607.53	2	1.007
GGNAARVGLAPPRYVP	Deamidated(R)@6, Deamidated(R)@13, Oxidation(Y)@14	8	1611.84	2	1.0179
GQSGTPGTT	Deamidated(Q)@2	8	805.345	1	6.5037
SPNVTQPVRDLGSGRV	Oxidation(P)@2, Oxidation(N)@3, Deamidated(R)@15	8	1713.86	2	0.8717
VTTANTTT	Deamidated(N)@5	8	808.381	1	2.9543
GGAGGSADPFAPVFVPPHP	Oxidation(P)@9, Oxidation(P)@19	8	1807.85	2	1.3975
GSAGSAVTAGSAGSAGSAVSAGSA		8	1836.85	2	2.1237
KLDLGSGGRALGGVGTAPAGGPAS	iTRAQ4plex(K)@1	7	2209.19	2	9999
GGQNTLYF	Deamidated(Q)@3, Deamidated(N)@4	7	900.386	1	4.5817
QPSGPTGQPAGPTGQPA	iTRAQ4plex(T)@6, Oxidation(P)@16	7	1706.83	2	1.6807
GLRPSEGT	Deamidated(R)@3, Oxidation(P)@4	7	832.393	1	4.4391
SSRVTGTRLWIALMT		7	1690.92	2	2.2456
ISGTFNGAPQISGTFN	Deamidated(N)@6	7	1610.76	2	2.1036
EDGLVRGT	Glu->pyro-Glu@N-term	7	827.414	1	2.4076
GGGTPAALQRGPGAPVFGTPSPNAVAA		7	2417.25	3	2.4482
LSSKGRGSLASGALDP	iTRAQ4plex(K)@4, Deamidated(R)@6	7	1659.89	2	2.0556
DFPLQLGVPCSLVSLT	Deamidated(Q)@5, Methylthio(C)@10	6	1734.86	2	2.4723
LVPCSTTPPPPPPRP	Methylthio(C)@4, Deamidated(R)@14	6	1601.79	2	0.8126
GAPGEKGEPGDDGPSGL	iTRAQ4plex(K)@6, Oxidation(D)@11, Oxidation(D)@12, Oxidation(P)@14	6	1730.77	2	3.0639
GAGGGGCPAGGG	No Methylthio(C)@7	6	816.318	1	0.8487
AAAVAARRLSFRSGLVLLQTTRGT	iTRAQ4plex(S)@10, Deamidated(Q)@19	6	2659.54	3	2.2155
GPPGQRGLPGEPGRPGT	Oxidation(P)@2, Deamidated(Q)@5, Deamidated(R)@14	6	1646.8	2	1.0779
TAAPPAPAP	Pro->pyro-Glu(P)@9	6	805.397	1	0.938
AGGRGSSPSAGAGSVCPR	Deamidated(R)@4, Methylthio(C)@16	6	1619.71	2	0.7625
LESVFTQIQKTNI	Deamidated(Q)@7, iTRAQ4plex(K)@10, Deamidated(N)@12	6	1665.89	2	0.9864
AGPLLPPPP	Oxidation(P)@8	6	873.496	1	1.0662
GSGPSDSDTVPPPTGPGT		6	1624.72	2	1.4462
YTQSATYSTTAVTYSGT		6	1800.81	2	15.5755
NLYIIKENLFEP	iTRAQ4plex(K)@6, Deamidated(N)@8	6	1636.88	2	1.5432
TTQPGVQFYTGNFLDGT		6	1844.86	2	1.6567
TEPLITGT		6	830.438	1	1.443
GPGGPGPAGPM	Dethiomethyl(M)@11	6	845.403	1	0.7222
GGGNFGGSPGYGGGRGGYGGGGPGYGNQGG	Deamidated(N)@4, Oxidation(Y)@18, Deamidated(N)@27	6	2549.02	3	1.5003
VGAVAAAEAAGLPGGGEGPKLAEG	iTRAQ4plex(K)@20	5	2192.16	2	9999
GAPGAAGGASASASGAGGAGGGGP		5	1668.75	2	8.9159
SPRIQLSSCRSLESLR	Protein Terminal iTRAQ4plex@N-term, Methylthio(C)@9	5	2021.06	2	9999
GGDPASQLGDPSPRVSG	Oxidation(D)@10	5	1611.75	2	0.6669
AGPAPPAPAG	Oxidation(P)@6	5	820.408	1	0.9747
VVSEWIT		5	832.433	1	1.6195
PVTFGDGT	Oxidation(P)@1, Oxidation(F)@4	5	824.355	1	3.6026
KLFGMDP	No iTRAQ4plex(K)@1, Oxidation(F)@3	5	822.395	1	4.5303
SGGGGGGGSNSGSSAFNPQGE		5	1766.71	2	1.6239
AGSSCSQTPSRAIPT	Methylthio(C)@5, Deamidated(Q)@7, Oxidation(P)@9, iTRAQ4plex(S)@10	5	1668.76	2	0.6856
PEPTYPN	Oxidation(P)@3	5	832.36	1	0.9841
ASSTAPGSGATVSAAAGPPGT		5	1713.82	2	1.5885
GAGTTEAPN		5	816.361	1	1.9122
PPGMSMPT		5	816.351	1	1.093
SQQAGGGAGT		5	832.367	1	0.8805
AGGGTGGGSNNG		5	904.364	1	0.9282
PGPKGDKGDMGPPGPP	No iTRAQ4plex(K)@4, iTRAQ4plex(K)@7	5	1646.82	2	0.9573
AGGGGGGQGMAAPPRPQQGP	Deamidated(Q)@8, Deamidated(R)@15	5	1748.79	2	1.3968
GSGGAGSGGPGG		5	816.336	1	1.4112
QAHTGFLT	Deamidated(Q)@1	5	874.418	1	0.6753
GGNDNFGRGGNFSGRGGFGGRRGGGG	Deamidated(N)@5, Deamidated(N)@11, Oxidation(F)@12	4	2444.07	3	0.7455
AGVEVEAGVKRGFVT	iTRAQ4plex(K)@10, Oxidation(R)@11	4	1677.92	2	1.8176
GAAASAASPT	Methyl(S)@5	4	816.398	1	1.0068
SGGGDGPNLNNNNNNNN	Oxidation(N)@11, Oxidation(N)@12, Oxidation(N)@13, Deamidated(N)@15	4	1733.65	2	5.835
GATQAPTGAPQGPPGAAPG	Oxidation(P)@13	4	1617.77	2	0.7167
CVFQGTATVVGDGEGLTT	Methylthio(C)@1, Deamidated(Q)@4	4	1800.79	2	2.417
GAASQASKN	No iTRAQ4plex(K)@8	4	832.404	1	2.4688
AWTQTPN	Oxidation(W)@2	4	832.371	1	2.2837
SGGGKKGS	iTRAQ4plex(K)@5, iTRAQ4plex(K)@6	4	964.554	1	1.9023
LNVHDYT		4	860.403	1	1.4843
GGRPGFPGT	Oxidation(R)@3, Oxidation(P)@7	4	876.409	1	5.1794
AGPQSPPPDQDAQRQAP	Oxidation(P)@17	4	1774.82	2	3.7781
TLLPRNN		4	826.466	1	0.8673
CRQVTQGPGFGTGAIV	Methylthio(C)@1, Deamidated(Q)@6	4	1636.77	2	2.2733
GAGGGGGGTRA		4	816.384	1	2.7158
AGTYRCT	Methylthio(C)@6	4	816.326	1	0.7464
AATMRFL		4	808.427	1	2.6743
LSALFYGT		4	870.449	1	1.3358
LSALFYGT		4	870.449	1	1.6409
MADTSYGT		4	844.327	1	1.5681
GEKGPIGAPGMGGPPGEPG	No iTRAQ4plex(K)@3	4	1660.79	2	1.6986
GRSAPSDERGGGGRRTAATGV	Deamidated(R)@2	3	2014.99	2	33.3386
VGNVENTLFINTSNHGVF	Oxidation(N)@3	3	1976.96	2	9999
GAVPGALPGAVPAVPGAGGVP	Oxidation(P)@8	3	1725.94	2	0.7541
AGGGGGGQGMAAPPRPQQGP	Oxidation(M)@10, Oxidation(P)@16	3	1778.81	2	0.7503
QSSHREALPGLSSSGT	iTRAQ4plex(S)@12	3	1756.88	2	2.7475
GAVLEAGGDPELAVLPQPEP	Dehydrated(E)@5, Oxidation(P)@16	3	1955.98	2	2.111
GGNVADKLGHETHH	iTRAQ4plex(K)@7	3	1614.8	2	1.028
DDLERSSG		3	877.378	1	1.9255
AAAAAPGSGNGVGGGGGTAGPGS	Oxidation(N)@10	3	1712.77	2	1.5684
GAPAAPGDPPAPGPPAPAAP	Oxidation(P)@10	3	1690.83	2	1.3273
TAGTPPKAASLPGSVETP	iTRAQ4plex(K)@7, Oxidation(P)@12	3	1839.97	2	13.8482
MSRQVQKQLVGVT	Oxidation(M)@1, Deamidated(Q)@4, iTRAQ4plex(K)@7, Deamidated(Q)@8	3	1634.88	2	1.6364
SILATMNVPAGPGGSQ	Oxidation(P)@12, iTRAQ4plex(S)@15	3	1658.84	2	2.9056
PTEDEVFDFGDTMV		3	1600.66	2	1.2014
AAKGKGSPQAQTVRR	No iTRAQ4plex(K)@3, iTRAQ4plex(K)@5, Oxidation(P)@8	3	1713.97	2	0.818
NRINNADT	Oxidation(N)@4, Oxidation(N)@5	3	948.426	1	1.2971
SGRHYIP		3	828.424	1	1.2818
GTVVRVSN	Phospho(T)@2	3	910.427	1	15.2677
GTVYFLGT		3	856.433	1	2.4107
AAGLKDS	iTRAQ4plex(K)@5	3	804.446	1	6.2535
ASLLTIAL		3	800.501	1	4.6299
GAERELRNRPGQPVGP	Deamidated(R)@4, Deamidated(N)@8, Deamidated(Q)@12	3	1734.86	2	1.1946
AGGGEGTSPT		3	832.356	1	0.818
QNSESNPT	Deamidated(N)@6	3	876.346	1	1.1221
LPSLGEDT		3	830.402	1	1.0061
SSASPGNYVGPPGGGGPPGT	Deamidated(N)@7	3	1712.76	2	1.7315
ILPLYVN		3	830.49	1	1.3127
AGQTSCPN	Methylthio(C)@6	3	822.3	1	5.4403
PPPGAEPAGP	Oxidation(P)@7	3	904.429	1	0.7487
DDLPSEF		3	821.344	1	3.0367
QGGTIGVNEDDIVTPGT	Gln->pyro-Glu@N-term, Oxidation(D)@11	3	1670.76	2	7.4227
PLEEEIIGENTKP	iTRAQ4plex(K)@12	3	1611.85	2	2.1341
HIDEEQNETDRLN		3	1611.71	2	3.3166
STGARRTT		3	848.446	1	3.4764
SVLSSRGT		3	805.429	1	38.0133
GGLFFLGT		3	810.428	1	3.0209
GGAGGGGGGSGGGG		3	860.337	1	0.9831
GMMGYPGT		3	812.32	1	2.1152
GEDELAVGT		3	889.403	1	1.8951
GHRKAVTVVKFN	iTRAQ4plex(K)@4, iTRAQ4plex(K)@10	3	1642.99	2	2.5456
DGSGALFGT		3	823.371	1	0.8738
GGSRGGSGGGYGSGGGSRGGSGGGYGSGGGSGSG	iTRAQ4plex(S)@7, Deamidated(R)@18	3	2752.15	3	1.1506
ASKHSPT	iTRAQ4plex(K)@3	3	870.468	1	1.2801
SAQVVVGPVSEAEPPKASSA	iTRAQ4plex(K)@16, iTRAQ4plex(S)@18	2	2197.18	2	26.5052
ESETETQ		2	822.324	1	35.4455
QSQGGQVFQAGDVPSSS	Deamidated(Q)@1, Oxidation(P)@14	2	1694.74	2	0.471
SIGGHGLGAG		2	824.414	1	1.478
GATGGNRPA		2	799.394	1	0.7375
TTTPEPTTTLAPTTT	Phospho(T)@2	2	1611.73	2	23.4226
GSVATTTIP		2	845.449	1	1.6561
GGAGGGGAGGGAGGGRSPVRELDM	Deamidated(R)@20, Oxidation(M)@24	2	2015.91	2	9999
SISLKAGLSIPFPE	iTRAQ4plex(K)@5	2	1601.91	2	1.0224
AGTPESTLSGNKPAK	iTRAQ4plex(K)@12, No iTRAQ4plex(K)@15	2	1600.85	2	1.7276
AGGGGTGNIGAGQHWQFG	Deamidated(Q)@13, Oxidation(H)@14	2	1687.73	2	0.7714
GGNPFVTATT	Deamidated(N)@3	2	964.45	1	0.7504
AGAAAGTAGAAAGTAGPAAGP	iTRAQ4plex(T)@7	2	1681.85	2	0.7031
INEFDLP		2	846.412	1	0.9876
ILANWGHGT		2	967.488	1	2.2256
AGCSGNFT	Methylthio(C)@3	2	801.279	1	1.1313
PVNQYVN		2	832.408	1	2.4997
FAEPGGGGGGDSGKVTT	iTRAQ4plex(K)@14	2	1636.78	2	1.2665
PPPPPPLPAGGPPPPPGPPP	Oxidation(P)@19	2	1844.98	2	1.4658
LLFGNRV		2	817.481	1	3.0854
ENFRCP	Methylthio(C)@5	2	810.315	1	8.8277
GSDSSEEN		2	823.283	1	4.1701
VVHGGKD	iTRAQ4plex(K)@6	2	854.473	1	2.7795
SGRLMGSP		2	803.396	1	1.283
TTTTTSTSSSTTTTTGT		2	1635.73	2	0.9248
AAAIPRRHAPLEQLVR	Oxidation(P)@10, Deamidated(Q)@13	2	1814.03	2	1.5958
GIDPYDQPNAIYIER		2	1762.85	2	0.7767
RWSLASLPSSGYGT	Deamidated(R)@1, iTRAQ4plex(S)@6	2	1625.82	2	0.8722
SLGGESSGGT		2	850.367	1	4.1007
AGAGATEEP		2	801.351	1	1.4421
GAAPDGDGAT		2	830.341	1	1.2176
GGSLPDAASESLVSLDSGT		2	1761.83	2	1.859
SPIIFIGT		2	846.485	1	2.4489
VGATLPSR		2	799.455	1	1.7566
LLDCASGT	Methylthio(C)@4	2	824.341	1	2.3783
GPRGPGLGT		2	810.435	1	4.048
LLTEDVN		2	802.407	1	3.2889
TPGPKGT	iTRAQ4plex(K)@5	2	800.451	1	4.3986
GLRSMNGA		2	804.391	1	23.781
GSGVVTTVTMSGRDP	iTRAQ4plex(S)@11, Deamidated(R)@13	2	1607.79	2	0.8387
HLGQVWAE		2	938.461	1	5.8828
LNPKWN	iTRAQ4plex(K)@4, Oxidation(W)@5	2	930.505	1	1.6137
INPILYN		2	845.465	1	3.0746
SLPSMSSN		2	821.359	1	4.8936
KPVFGGT	iTRAQ4plex(K)@1	2	848.488	1	3.7121
FENAFLS		2	826.386	1	3.1846
GNVVLCGV	Methylthio(C)@6	2	805.383	1	104.934
LQNGPGFAKWGPTPE	Oxidation(F)@7, No iTRAQ4plex(K)@9	2	1613.78	2	0.5327
AASVRSEDTLPLSVR		2	1599.86	2	1.8572
GSQRRVF		2	848.462	1	1.4634
GGGGSGGGGSGGGGSDIQMT	Oxidation(D)@16, Dioxidation(M)@19	2	1599.61	2	0.9071
GGLPRGLPPGAGTAEGPT	Deamidated(R)@5, Dioxidation(P)@9	2	1636.81	2	1.6725
AETSSQQP		2	846.372	1	1.4245
GSAQLQALA		2	857.461	1	1.8883
GAGYAQREAPRGPFLS	Oxidation(Y)@4, Deamidated(R)@11	2	1692.82	2	1.4692
QGGCPRGT	Deamidated(Q)@1, Methylthio(C)@4	2	821.316	1	4.2298
MSSPPAPGT	Methyl(S)@3	2	857.395	1	2.8009
AGQVSMVQ		2	818.396	1	2.7124
EPVDFVN		2	818.381	1	2.7867
AAAQQRSHPAMSPGTP	Oxidation(P)@9, Oxidation(M)@11	2	1637.76	2	2.3747
GEEGVGGLDGEQGDRGAAGPSGEKGSSGSRGLTGLP	Deamidated(Q)@12, iTRAQ4plex(K)@24	2	3442.63	4	0.8929
MISSESGT		2	810.343	1	4.43
AELQTDGT		2	833.377	1	7.7141
GPQSVFANNDPFSAPP	Deamidated(Q)@3, Oxidation(P)@15	2	1660.74	2	1.7471
SFSAMPAGQSERGKGS	Deamidated(Q)@9, Oxidation(R)@12, iTRAQ4plex(K)@14	2	1756.82	2	2.7376
GAQPAELGT		2	842.413	1	1.5839
SLSSEQHDITIDLSP		2	1640.79	2	2.6216
PAGPITQGT		2	840.434	1	2.615
GGVRNWN		2	801.388	1	1.5479
VPVAALFT		2	816.475	1	3.907
GQQCGNPGGAAEQRVSFRHHESSAAQ	Methylthio(C)@4, Deamidated(Q)@26	2	2755.19	3	0.746
GGSGGGGRPT		2	801.373	1	1.0349
AGAPFSVIGNTISRIT		2	1602.87	2	2.979
GAGGHGPPAAGTPGAGHPGH	Oxidation(P)@8, Oxidation(P)@18	2	1690.76	2	0.8507
GSCVNRGT	Methylthio(C)@3	2	838.343	1	0.7604
GIEVLWT		2	816.438	1	0.7515
PTGMPYGT		2	822.358	1	22.6752
GGSSGGGGSCGG	No Methylthio(C)@10	2	838.288	1	1.0812
EIESDTGT	Glu->pyro-Glu@N-term	2	832.345	1	4.0156
GPQGPLRPGNHEGPPP	Oxidation(P)@8, Oxidation(P)@14	2	1637.79	2	4.9061
DHSGTSTT		2	804.325	1	9.7164
LGRAARR	Oxidation(R)@6, Oxidation(R)@7	2	830.484	1	1.4175
EPASNHNGG		2	881.363	1	1.1067
SGGSSSSSSRGSSSRGSSGS	Deamidated(R)@10, Oxidation(R)@15	2	1763.72	2	2.2675
AGPKGEAGA	iTRAQ4plex(K)@4	2	900.479	1	3.8322
GGPRYGERRQTESD	Oxidation(P)@3, Deamidated(R)@4, Deamidated(Q)@10	2	1624.71	2	2.841
AGSDAAASR		2	804.373	1	17.7986
GEPGGAGADGV		1	885.383	1	125.995
TLGTGKGT	iTRAQ4plex(K)@6	1	877.499	1	9999
LTMMSLTQPDVLMGT	Deamidated(Q)@8	1	1637.77	2	9999
SGQEADSE		1	821.304	1	9999
EGATALPGAPAAKGEPE	Glu->pyro-Glu@N-term, iTRAQ4plex(K)@13	1	1690.86	2	4.0083
SGAQPGGVPSAPTGPLGPP		1	1642.83	2	40.9735
CASPLITTATFAYWGQGT	Methylthio(C)@1	1	1932.88	2	25.5285
PETKAVIHWIMDIP	iTRAQ4plex(K)@4	1	1792.97	2	4.7966
EPGNRPGT	Oxidation(N)@4	1	842.388	1	16.5025
TQQQPPQLLRRYSVAKVPASPT	iTRAQ4plex(Y)@12, iTRAQ4plex(K)@16	1	2752.56	3	8.1269
GGGGGGFGGSGG		1	822.326	1	9999
PPLPQGTP	Oxidation(P)@4	1	821.428	1	17.6361
PSPPREDVSPPAVP	iTRAQ4plex(S)@2, Oxidation(P)@4	1	1603.83	2	1.1802
GASLLTQASTLMSVQP	Deamidated(Q)@7	1	1603.81	2	0.9705
GAPGKNGERGGPGGPGL	iTRAQ4plex(K)@5	1	1620.85	2	1.2264
ATANPARC	Deamidated(R)@7, Methylthio(C)@8	1	849.347	1	1.0799
AAPEAAAAPEVAAAPATPA	Oxidation(P)@3, Oxidation(P)@9, Pro->pyro-Glu(P)@18	1	1691.8	2	0.8118
SAGQFPRLSLHFQL	Deamidated(Q)@13	1	1600.84	2	1.7566
GAGAGGGSGPGAAGAGSAGCTATGGPEPPDA	Methylthio(C)@20, Oxidation(P)@29	1	2444	3	1.4365
SAASSCRPLGSGTAPNPT	Methylthio(C)@6	1	1718.77	2	0.4291
ADSGGQPQL		1	871.404	1	3.7208
ARRRAGDERGAAPGPAP		1	1703.89	2	1.1714
GPAPGGPAQP		1	847.419	1	1.0081
GGPGGAGGPGGP		1	836.378	1	0.3847
MELGRSPSTPQEEAI	Dethiomethyl(M)@1, Oxidation(R)@5	1	1611.77	2	1.8349
GGISRLET	Deamidated(R)@5	1	832.429	1	1.1265
QPGGVPSAP		1	808.408	1	4.7855
GAPGPVGPAGP		1	875.45	1	1.0271
SGKHQMADDAGAAGGPGG	No iTRAQ4plex(K)@3, Oxidation(H)@4	1	1598.67	2	1.1065
IEKVAN	iTRAQ4plex(K)@3	1	816.483	1	1.7082
PAGASGDSTSADGLWGLP		1	1657.76	2	0.9981
NPEPSQPA	Deamidated(Q)@6	1	839.366	1	2.9258
QMGVTGGQLISSSGGTY	Gln->pyro-Glu@N-term	1	1624.74	2	2.3846
ISPTTQPSPTLPTQGT		1	1624.83	2	3.4653
GQGTVTVTLPVAGNVVNS	Deamidated(N)@17	1	1712.89	2	12.9541
GGGGGGWHSGQRSQQR	Deamidated(Q)@14	1	1611.73	2	15.9789
AAPPRPQQGPGGNLSLPPGANGAPGGGGP	Deamidated(N)@13, Oxidation(P)@18	1	2562.26	3	2.5547
GGLLGAGPREACLATPGPPT	Deamidated(R)@9, Methylthio(C)@12	1	1880.91	2	2.716
NCPVLEGMELENQGGMGT	Deamidated(N)@1, Methylthio(C)@2	1	1924.77	2	0.4894
AGAPGAFEGAWRLLFPPRT		1	2013.06	2	0.9724
PMSELWEN		1	1004.43	1	1.5644
AGVRARVGT	Deamidated(R)@4	1	886.499	1	5.9563
PPGLAGPPGS		1	848.439	1	3.7932
PAPESSSDSDSHDSFT	Dehydrated(D)@10	1	1646.63	2	0.4754
IVTDGVPLGNIQTSLP		1	1622.89	2	0.5517
AFPRPGGPMAAMYPN	Oxidation(P)@5, Oxidation(P)@8, Oxidation(M)@12	1	1623.72	2	0.9092
NIGGGGNGSNRSDSNSN	Oxidation(N)@1, Deamidated(N)@10, Deamidated(N)@15, Deamidated(N)@17	1	1624.62	2	1.8638
EDDIEADHVGTYGISVY		1	1881.83	2	15.6771
AGGPHLEH		1	816.388	1	2.394
GAAENPGTSG	Deamidated(N)@5	1	860.351	1	1.7643
QDDEIGDGT		1	948.367	1	1.6269
GYLGFSLGSSLAKRGT	iTRAQ4plex(K)@13	1	1756.96	2	2.4522
GGGAGGGGGGNRAGGGGAGGAGGGS		1	1685.72	2	5.8186
EMTTLPSGYGLEARP	Glu->pyro-Glu@N-term	1	1602.77	2	1.9675
GGGGGGSSGGGGGGGGGSGLRMSSN	Deamidated(R)@21	1	1880.77	2	1.0082
EGVRSGTGT	Glu->pyro-Glu@N-term, Deamidated(R)@4	1	845.388	1	2.3908
GTQVTITGT	Deamidated(Q)@3	1	877.439	1	6.2139
AATGGLRGDNALGAASTP		1	1598.8	2	2.4227
ARGGRGGSGGSGAGPGTTGAA	Deamidated(R)@2, Oxidation(R)@5, Oxidation(P)@15	1	1690.76	2	1.5368
GGAYTYGGGGSAAGAGAGGTGA		1	1686.72	2	1.8918
GGAGGHVIGGSRTDQSSGT		1	1699.79	2	13.7965
GITIKLGT	No iTRAQ4plex(K)@5	1	801.496	1	2.4572
EPSPAAPTLRSELELT	Glu->pyro-Glu@N-term	1	1691.87	2	3.2702
PGSHGDFQ	Oxidation(P)@1	1	859.346	1	24.5016
AAHRLVSA	Deamidated(R)@4	1	824.451	1	1.0093
AGRSPFAD	Dehydrated(S)@4	1	801.377	1	10.0215
AGPATRNSKSGQGPDT	iTRAQ4plex(K)@9, Deamidated(Q)@12	1	1687.82	2	0.6659
NIQDLLQMQYEGVA	Deamidated(Q)@3, Deamidated(Q)@7, Oxidation(M)@8, Deamidated(Q)@9	1	1639.73	2	0.8687
AAGATSGGAGANTAGGLGGGA	iTRAQ4plex(S)@6, Deamidated(N)@12	1	1689.8	2	0.7784
IEQNFLN		1	876.434	1	1.8782
AGAGGGGCPAGG	Methylthio(C)@8	1	876.322	1	1.4175
GESFAEFRSTGTDDGFTDFKTADSVSP	Oxidation(F)@4, Deamidated(R)@8, iTRAQ4plex(K)@20	1	3031.33	3	3.2467
AGTRGPN	iTRAQ4plex(T)@3, Deamidated(R)@4	1	816.421	1	1.6456
APPSALFAA		1	843.449	1	2.1009
SVISTRTP	Deamidated(R)@6	1	860.46	1	1.2291
LQPDFSGAAA	Deamidated(Q)@2	1	976.45	1	2.2531
ACGGAGSEDSGDRGGTLGG	Methylthio(C)@2	1	1668.65	2	2.5815
LPPEDSTTMSGFNFGGT		1	1756.76	2	1.5096
GGLFGNSQTKPGGLFGT	Phospho(T)@9, iTRAQ4plex(K)@10	1	1860.89	2	1.757
AHGQGIVHKDIKPGNLLLTTNGT	No iTRAQ4plex(K)@9, iTRAQ4plex(K)@12, Deamidated(N)@21	1	2528.38	3	6.6208
ADITSTAEVTTFGEVTTSPDVTTT	iTRAQ4plex(T)@4	1	2587.25	3	3.5815
GTGSGSGSGSGSGSGSGSGSGSGS		1	1760.67	2	3.2091
RGLSCEGS	Deamidated(R)@1, Methylthio(C)@5	1	854.326	1	2.2758
GGVGSGPYPPPQPPYGT	Oxidation(P)@13	1	1642.76	2	15.9163
PPQVPGGGAGRGRAAPQGS	Oxidation(P)@2, Deamidated(R)@11, Deamidated(R)@13	1	1733.84	2	2.1878
AAAMDVDT	Oxidation(M)@4	1	808.327	1	3.3998
TSKNYPGT	No iTRAQ4plex(K)@3	1	866.413	1	3.6241
AAAALLKGRSVLDAT	iTRAQ4plex(K)@7, Deamidated(R)@9, Phospho(S)@10	1	1680.89	2	4.0073
GGPGPAMHT		1	823.365	1	1.5068
ATQNAHGT	Oxidation(H)@6	1	814.357	1	5.3792
SSASAGHGVEALPSEPAAE		1	1765.81	2	1.5229
NPAPPGPPAQASSPSAGV	Deamidated(N)@1, Oxidation(P)@2, Phospho(S)@13	1	1697.73	2	1.4011
GSGRLNVAGSGGDDGAGGPA		1	1670.76	2	0.8329
DGESGGIRSPRSRPS	Phospho(S)@4	1	1636.73	2	2.5149
AADSAAVSGAGTPVAGPTGR		1	1711.85	2	1.4575
PGEGGRSFPGAPRPRR	Deamidated(R)@6, Deamidated(R)@13, Deamidated(R)@15, Deamidated(R)@16	1	1696.83	2	1.7309
PSLSGSAGVPERRARR		1	1694.93	2	1.2831
GESRSMESMRPSSTP		1	1637.71	2	1.9733
AEAASATVN		1	832.393	1	0.8245
GSAQVTPGTPLCLLT	Oxidation(P)@10, Methylthio(C)@12, Phospho(T)@15	1	1598.71	2	0.957
AATSGAGSTT		1	822.372	1	1.7919
DNGDPSASGTPDTLLPSA		1	1713.77	2	1.5544
AAAVLPSAAA		1	840.471	1	3.0027
AGGGREREKAERQPGT	No iTRAQ4plex(K)@9, Oxidation(R)@12	1	1713.85	2	2.0515
GSSAGLSALLAGAGLLMLL		1	1713.97	2	1.869
AGGARGSASGAA		1	931.447	1	1.9925
CGRLNPGGYFIGTTP	Methylthio(C)@1, Deamidated(N)@5	1	1598.72	2	3.18
AFLDGNSASAIEQGSTT	Deamidated(N)@6	1	1668.75	2	2.0785
GGRGTGRGTGSAGPGRTGR		1	1713.87	2	1.4936
GIALGDLQ	Oxidation(D)@6	1	801.423	1	3.8681
HGNGPALGNSSATRWQPPVFPGGRTFGA	Oxidation(N)@9, Deamidated(Q)@16	1	2852.37	3	14.2134
MGHLLASVAGGSGSSGGAGPGT	Dethiomethyl(M)@1	1	1778.85	2	1.4987
MPYAHCKGILYGT	Methylthio(C)@6, iTRAQ4plex(K)@7	1	1642.78	2	3.7099
LSSEAHCGKRGQVP	Oxidation(H)@6, Methylthio(C)@7, iTRAQ4plex(K)@9, Oxidation(R)@10, Deamidated(Q)@12	1	1690.79	2	5.5403
LINNQTT	Oxidation(N)@3	1	818.413	1	4.6824
GTQDTGLQHIACPT	Oxidation(D)@4, iTRAQ4plex(H)@9, Methylthio(C)@12	1	1646.75	2	8.1478
PPLPFPPQRPGCHT	Oxidation(P)@2, Oxidation(P)@6, Methylthio(C)@12, Oxidation(H)@13	1	1636.75	2	2.4907
GGLAYAAYANGLGTQLP	Deamidated(N)@10	1	1636.81	2	2.6046
GILANYPN		1	860.439	1	1.394
FGPYEGGGAGAGLDDPGG	Oxidation(F)@1, Oxidation(P)@3	1	1624.66	2	2.9416
GPQGVKGERGSPGGPGT	Oxidation(P)@2, iTRAQ4plex(K)@6, Oxidation(R)@9	1	1712.86	2	2.5302
PPGGAGASAPRKFPTCP	Deamidated(R)@11, iTRAQ4plex(K)@12, Methylthio(C)@16	1	1800.88	2	3.2817
AGGASGPLGRAISPIPTETA	Deamidated(R)@10	1	1822.94	2	1.1634
LSTRLATDAAQVQGAT	Deamidated(Q)@13	1	1602.82	2	2.1346
AGPTVAAPLPAPGTSALF		1	1636.88	2	2.4157
AGNKNFLN	No iTRAQ4plex(K)@4	1	876.445	1	9.9868
TTTPETTTVDITTSTT		1	1668.79	2	2.8956
VAGSGEAEGSSASSPSLPP		1	1685.77	2	0.8457
GVAFAVTRSCAEGTST	Deamidated(R)@8, Methylthio(C)@10	1	1602.7	2	1.3049
GPGAGKMAAATGQDGGGGG	iTRAQ4plex(K)@6, Deamidated(Q)@13	1	1660.76	2	4.4311
AREGLYPPAMDYWGQGT		1	1910.86	2	2.7489
VSLARSHVANECNNEQFPLEM	Methylthio(C)@12, Oxidation(N)@14, Oxidation(M)@21	1	2465.08	3	16.5367
GPGTAGFPGGRGLPGPPGNNGNPGPPGP	Oxidation(P)@23	1	2465.18	3	5.2369
GAASGARWT	Deamidated(R)@7	1	876.409	1	0.8899
FHSAVVGT		1	816.413	1	1.2863
GPDETTQN		1	860.351	1	0.8105
GGGSGGSHGGKSGGGYGGGSSSGGGSGGSYGGGSGGSHGGKSG	iTRAQ4plex(K)@11, Oxidation(Y)@30, iTRAQ4plex(K)@41	1	3618.55	4	0.486
GGSGAALKT	iTRAQ4plex(K)@8	1	904.51	1	0.8869
AGDIQPAEVQQEVVVS	Deamidated(Q)@11	1	1668.82	2	1.5822
EAGSGASGAILSPPALFGT	Glu->pyro-Glu@N-term	1	1683.85	2	0.9711
PEKGPVETKSEPPESEAKPAPT	iTRAQ4plex(K)@3, iTRAQ4plex(K)@9, Oxidation(P)@13, No iTRAQ4plex(K)@18	1	2608.35	3	1.7969
RAGSAGQTFLGASSAPVGT	Deamidated(Q)@7	1	1734.85	2	2.1029
GAGESGDWERKIR	iTRAQ4plex(K)@11	1	1603.82	2	1.9952
GLGGGGGALGPGGKPPKPGAGLLGTFGAGPGGLGGAGPGA	iTRAQ4plex(K)@14, Oxidation(P)@15, iTRAQ4plex(K)@17	1	3469.87	4	2.6872
AGSAGAAGGDGS		1	876.357	1	2.6983
LSGNTGEGT	Deamidated(N)@4	1	835.356	1	4.2142
HGWCAGY	Methylthio(C)@4	1	838.289	1	12.0742
ASLFSTTNVNNATTTC	Deamidated(N)@11, Methylthio(C)@16	1	1690.72	2	1.4279
GGGGRLAHGT	Deamidated(R)@5	1	882.431	1	2.0309
DSRGGGFRGRGGGGGFQR		1	1779.86	2	2.53
RAETAADPRAEAAASPRAEAAADPRA	Deamidated(R)@1, Oxidation(P)@8	1	2608.26	3	1.4674
SSDSSAGVLSSSRVLGP	Deamidated(R)@13	1	1605.78	2	2.6332
SGGGGGGGGGGGSGGGGVGGGGDGG		1	1603.62	2	3.8776
RSEAQRQAQRLQK	iTRAQ4plex(K)@13	1	1741.98	2	0.6762
ALTNNTVQ	Deamidated(N)@4	1	860.424	1	1.5722
HGHEIVIT		1	904.477	1	0.7124
GGSGGSGGGGGGGLKPSIT	iTRAQ4plex(K)@15	1	1602.81	2	0.9128
AGKFGGGDAGLGTSQTT	iTRAQ4plex(K)@3, Deamidated(Q)@15	1	1668.81	2	2.429
AGASAGASGGFSNNSSLTAS		1	1712.76	2	1.9476
GAAGKSGANPAGGANAGNGGSG	No iTRAQ4plex(K)@5, Phospho(S)@6	1	1778.73	2	1.0049
SGGSSGAGPSGAGPGTQQGS		1	1602.69	2	0.9046
FGEGNPGGGVT	Deamidated(N)@5	1	991.425	1	0.6123
EGLAVKFPTGGLFPGN	No iTRAQ4plex(K)@6	1	1602.84	2	2.0297
EREKEQFRKLFIGGLSFET	Glu->pyro-Glu@N-term, iTRAQ4plex(K)@4, No iTRAQ4plex(K)@9	1	2439.3	3	8.5669
GTGLQSSGLGSSNLGGFGTSSGFGCGT	Deamidated(Q)@5, Deamidated(N)@13, Oxidation(F)@23, Methylthio(C)@25	1	2456.01	3	3.2542
DTAIYYCAGRWGTAMDYWGQGT	Methylthio(C)@7, Oxidation(W)@18, Deamidated(Q)@20	1	2548.01	3	2.2353
SGGSSGAGPSGAGPGTQQGS		1	1602.69	2	5.0179
GGEGKTGRVVDIRGWDVETGRSVASVT	No iTRAQ4plex(K)@5, Dehydrated(T)@6	1	2769.42	3	2.63
DHAQKAEANNLPAPP	Oxidation(H)@2, Deamidated(Q)@4, iTRAQ4plex(K)@5, Deamidated(N)@9, Deamidated(N)@10	1	1734.82	2	2.8791
SGGSSGAGPSGAGPGTQQGS		1	1602.69	2	3.4689
GGSRGGSGGGGVSSGGGSRGGSSSGGGSRGGSSSGG	Dehydrated(S)@7	1	2752.19	3	1.4041
LLEGSLGEPAPLPLPT		1	1602.89	2	7.5396
AGAAGLSVPSTVIVGSAGS	Methyl(S)@19	1	1613.86	2	4.5085
FGGGGGNFGGGPGYGNQGG	Deamidated(N)@7	1	1613.65	2	1.5672
SENQSSSSDSEAERR	Deamidated(N)@3	1	1668.68	2	2.3827
GPPPGPPGAGDRGGGGPGGG	Oxidation(P)@2, Oxidation(D)@11, Deamidated(R)@12	1	1602.7	2	0.58
SGGGGGGGGGGGSGGGGVGGGGDGG		1	1603.62	2	1.8429
TGGFNFGT	Deamidated(N)@5, Oxidation(F)@6	1	816.329	1	2.5582
